# Supplementary material for: Co-phagocytosis of VEGFA with HER2-overexpressing cancer cells induced by HER2-VEGFA–bispecific antibodies improves antitumor responses
Source: JCI Insight. 2025 Sep 4;10(20):e194494. doi: 10.1172/jci.insight.194494 (PMC12581669; doi:10.1172/jci.insight.194494)
Supplement: Supporting data values [file jciinsight-10-194494-s178.xlsx]

## Sheet: Fig. 1C
HER2-binding	Bevacizumab	Bevacizumab	Trastuzumab	Trastuzumab	TB-VHS	TB-VHS
ng/μl	Mean	SD	Mean	SD	Mean	SD
0.001	0.095	0.001	0.1	0	0.14	0
0.003	0.122	0.001	0.27	0	0.24	0
0.01	0.13	0.004	0.38	0.03	0.29	0.01
0.03	0.11	0.004	0.55	0	0.4	0
0.1	0.13	0.001	0.88	0.04	0.84	0.02
0.3	0.12	0.003	1.29	0.07	1.26	0.02
1	0.13	0.004	1.54	0.03	1.51	0.09
3	0.15	0.006	1.68	0.03	1.57	0.02
9	0.17	0	1.8	0.18	1.67	0.06
25	0.19	0.004	1.88	0.14	1.77	0.05
VEGFA-binding	Bevacizumab	Bevacizumab	Trastuzumab	Trastuzumab	TB-VHS	TB-VHS
ng/μl	Mean	SD	Mean	SD	Mean	SD
0.001	0.05	0.002	0.04	0.003	0.04	0.001
0.003	0.05	0.004	0.04	0.005	0.06	0.003
0.01	0.05	0.003	0.05	0.014	0.05	0.003
0.03	0.09	0.04	0.04	0.002	0.07	0.002
0.1	0.32	0.004	0.04	0.001	0.23	0.009
0.3	1.27	0.036	0.04	0.005	0.82	0.059
1	2.27	0.021	0.05	0.006	1.9	0.074
3	2.51	0.029	0.04	0.004	2.42	0.067
9	2.5	0.02	0.05	0.014	2.48	0.117
25	2.63	0.074	0.05	0.008	2.73	0.06

## Sheet: Fig. 1D
HER2-binding	Trastuzumab 4oC	Trastuzumab 4oC	Trastuzumab 50oC	Trastuzumab 50oC	TB-VHS 4oC	TB-VHS 4oC	TB-VHS 50oC	TB-VHS 50oC
ng/μl	Mean	SD	Mean	SD	Mean	SD	Mean	SD
25	100	2	100	7	100	4	100	9
9	97	1	94	5	99	3	100	0
3	91	0	91	1	87	1	96	2
1	74	3	77	1	70	2	72	5
0.3	52	1	53	2	43	0	53	0
0.1	35	1	35	1	24	3	39	5
0.03	20	0	25	1	15	3	25	4
0.01	14	0	16	0	10	2	14	0
0.003	10	1	11	0	9	0	10	0
VEGFA-binding	Bevacizumab 4oC	Bevacizumab 4oC	Bevacizumab 50oC	Bevacizumab 50oC	TB-VHS 4oC	TB-VHS 4oC	TB-VHS 50oC	TB-VHS 50oC
ng/μl	Mean	SD	Mean	SD	Mean	SD	Mean	SD
25	100	3	100	3	100	2	100	5
9	94	3	90	3	87	4	90	3
3	89	4	86	3	70	1	78	2
1	74	3	77	3	40	3	50	0
0.3	46	2	51	2	16	1	27	0
0.1	24	1	29	1	10	2	16	0
0.03	15	0	17	1	8	1	11	0
0.01	13	1	13	1	8	0	9	0
0.003	12	0	11	0	7	0	8	0

## Sheet: Fig. 1E
	VEGFA (5 nM)	VEGFA (5 nM)	HER2 ECD (5 nM)	HER2 ECD (5 nM)
HER2 ECD (nM)	Mean	SD	Mean	SD
0.1	100	3.8	6	1.6
0.2	91	3.5	7	1.6
0.4	85	6.3	9	0.5
0.8	79	4.6	14	1.3
1.6	71	3.6	30	1.4
3.125	65	1.4	55	0.6
6.25	62	3.2	74	0.6
12.5	61	2.5	87	1.9
25	62	2.1	94	1.5
50	63	3.4	100	1.6
	HER2 ECD (5 nM)	HER2 ECD (5 nM)	VEGFA (5 nM)	VEGFA (5 nM)
VEGFA (nM)	Mean	SD	Mean	SD
0.1	100	2.3	15	0.6
0.2	94	2.3	37	2.7
0.4	92	2.3	44	0.6
0.8	90	2	57	3
1.6	90	1.6	73	1.6
3.125	88	3.1	86	1.3
6.25	82	1.6	94	2
12.5	77	2.7	94	2.6
25	70	0	94	2
50	64	0.4	100	0.3

## Sheet: Fig. 3A, 3B
		mCherry+, F4/80–	mCherry+, F4/80+	mCherry–, F4/80+	mCherry–, F4/80–
		Q1	Q2	Q3	Q4	% of Phagocytized tumor cells
Control medium	mIgG	7810	631	28562	9505	0.0747542
	G6.31.2a	8216	694	34578	2560	0.07789
	4D5.2a	6120	1533	31894	6152	0.200314
	G6.31.2a + 4D5.2a	6736	1578	32191	4832	0.1898
	TG-VHS	5025	1548	34336	3063	0.235509
VEGFA medium	mIgG	7594	364	36283	3243	0.0457401
	G6.31.2a	7975	501	36152	2980	0.0591081
	4D5.2a	5963	1368	35694	3155	0.186605
	G6.31.2a + 4D5.2a	6248	1283	34398	4000	0.170363
	TG-VHS	5099	1320	31635	8290	0.20564
		GFP+, F4/80–	GFP+, F4/80+	GFP–, F4/80+	GFP–, F4/80–
		Q1	Q2	Q3	Q4	% of VEGFA co-phagocytized with tumor cells
Control medium	mIgG	67	25	26724	2336	0.0104037
	G6.31.2a	38	9	28656	1256	0.00695518
	4D5.2a	66	11	23500	3046	0.0035347
	G6.31.2a + 4D5.2a	35	8	25414	3082	0.00256657
	TG-VHS	23	9	26313	1412	0.00627178
VEGFA medium	mIgG	72	29	23829	1285	0.0213707
	G6.31.2a	25	50	23745	1094	0.0446828
	4D5.2a	35	35	23538	1060	0.0319635
	G6.31.2a + 4D5.2a	151	89	23609	1711	0.0477981
	TG-VHS	6099	1141	20337	2014	0.140638

## Sheet: Fig. 4B
	Days	Control hIgG	Bevacizumab	Trastuzumab	Trastuzumab+Bevacizumab	TB-VHS
1	16	1
2	24	1
3	26	1
4	26	1
5	27	1
6	28	1
7	28	1
8	30	1
1	12		1
2	16		1
3	17		1
4	25		1
5	26		1
6	26		1
7	28		1
8	31		1
1	13			1
2	20			1
3	25			1
4	26			1
5	28			1
6	28			1
7	32			1
8	33			1
1	25				1
2	26				1
3	26				1
4	26				1
5	26				1
6	26				1
7	28				1
8	29				1
1	26					1
2	27					1
3	30					1
4	32					1
5	33					0
6	33					0
7	33					0
8	33					0
		1	survive
		0	dead

## Sheet: Fig. 5A
	CD86+, F4/80–	CD86+, F4/80+	CD86–, F4/80+	CD86–, F4/80–
	Q1	Q2	Q3	Q4	% of CD86+ in F4/80+ cells
Unstained Control	0	1	5	4814	0.000207469
PBS	1	255	4190	127	0.0557621
IFNr/LPS	2	3586	151	201	0.910152
IL-4/IL-10/IL-13	4	477	4381	216	0.0939346
	CD206+, F4/80–	CD206+, F4/80+	CD206–, F4/80+	CD206–, F4/80–
	Q1	Q2	Q3	Q4	% of CD206+ in F4/80+ cells
Unstained Control	0	0	2	4818	0
PBS	1	605	3763	204	0.132298
IFNr/LPS	1	235	3474	230	0.0596447
IL-4/IL-10/IL-13	16	3520	1275	267	0.693186
	FcγR+, F4/80–	FcγR+, F4/80+	FcγR–, F4/80+	FcγR–, F4/80–
	Q1	Q2	Q3	Q4	% of FcγR+ in F4/80+ cells
Unstained Control	8	5	1	4806	0.00103734
PBS	0	1419	3020	134	0.3103
IFNr/LPS	0	2487	1244	209	0.631218
IL-4/IL-10/IL-13	15	4527	324	212	0.891493

## Sheet: Fig. 5B
		VEGFA-pHrodo-green+, F4/80–	VEGFA-pHrodo-green+, F4/80+	VEGFA-pHrodo-green+–, F4/80+	VEGFA-pHrodo-green+–, F4/80–	% of VEGFA-pHrodo-green+ F4/80+ cells
		Q1	Q2	Q3	Q4	Q2/(Q2+Q3)	MFI of Q2 pHrodo-green
PBS	No treatment BMDM only	8	1514	1491	167	0.503827	226
	mouse IgG1	34	1412	1239	6281	0.532629	237
	G6.31.2a + 4D5.2a	128	2557	450	6143	0.850349	311
	TG-VHS	4771	2079	186	1739	0.917881	499
IFNr/LPS	No treatment BMDM only	2	1854	1399	60	0.569935	249
	mouse IgG1	50	1892	1390	10648	0.576478	249
	G6.31.2a + 4D5.2a	206	2994	474	9549	0.863322	349
	TG-VHS	6378	3360	140	3349	0.96	657
IL-4/IL-10/IL-13	No treatment BMDM only	12	2541	626	205	0.802337	263
	mouse IgG1	84	2704	426	5275	0.863898	320
	G6.31.2a + 4D5.2a	129	2903	177	5251	0.942532	535
	TG-VHS	2229	3229	42	3204	0.98716	1092

## Sheet: Fig. 6A
Tumor growth	Control mIgG
Days	mouse #1	mouse #2	mouse #3	mouse #4	mouse #5	mouse #6	mouse #7	mouse #8	mouse #9	mouse #10	mouse #11	mouse #12	mouse #13	mouse #14	mouse #15
0	0	0	0	0	0	0	0	0	0	0	0	0	0	0	0
4	18	1	18	0	18	0	0	0	0	0	0	0	0	0	0
7	22.5	4	32	4	32	0	0.5	0.5	0	0	0	4	1	0	0
9	210.8	118.8	117.7	33.5	128.4	159.7	62.4	4	48	0	4	0.5	6	4	6
11	501.6	175.7	203.5	192.8	220	389.2	177.3	7.8	243.7	13.5	4	0.5	45.6	4	4
14	794.7	749.7	482.4	650.3	362.4	657.9	359.7	257	638.7	93.3	0.5	0.5	111.9	0.5	0.5
16	1238.3	1540.8	714.1	972	401	1150.6	544.9	276.8	940.8	185.1	0.5	101.3	216.8	0.5	0.5
18	1488.9	1860.7	1372.9	1000	475.2	1726.7	878.4	477.4	1472.4	237.2	4.9	62.5	388.3	27	0.5
21	2572.8	3075.9	1995.1	1642.3	584.1	1747.9	1629.4	731.8	1646.4	328.1	4	268.4	831.5	57.2	0.5
23	5398.9	3754.4	4068.7	2312.3	671.3	2065.3	2275.3	1791.4	2291.2	601.9	0.5	523.5	1485.9	264.4	0.5
Tumor growth	G6.31.2a
Days	mouse #1	mouse #2	mouse #3	mouse #4	mouse #5	mouse #6	mouse #7	mouse #8	mouse #9	mouse #10	mouse #11	mouse #12	mouse #13	mouse #14	mouse #15
0	0	0	0	0	0	0	0	0	0	0	0	0	0	0	0
4	0	0	0	0	0	0	0	0	0	0	0	0	0	0	0
7	0.5	4	4	4	75	0.5	0.5	0.5	0	0	0	0	0	0	0
9	36	4	39.7	40	176.1	6	40	13.5	18	6	0	0	0	0	4
11	61.4	36.5	213.8	143	246.2	76.3	56.7	27	89.9	6	0	0	0	0	13.5
14	366.9	380.9	569.2	354.3	632.2	208.1	127	85	326.3	91.3	0	0	0	0	40
16	1148.4	798.6	795.7	859.6	1405	365	146.2	172.7	528.8	159.8	0	0	0	0	78
18	1287.1	1094.4	867.3	763.5	1387.1	739.5	322.5	305.8	735	323.4	0	0	0	4	200
21	1451.9	1306.4	1405.7	1200.6	1783.6	1225.2	376.5	510.3	895.4	774.5	27.4	0	0	46.6	294.4
23	2037.1	2751.8	3627.9	1876	3062.8	1528	534.5	624.3	1432.8	953.3	85.8	0	0	90.9	603.4
Tumor growth	4D5.2a
Days	mouse #1	mouse #2	mouse #3	mouse #4	mouse #5	mouse #6	mouse #7	mouse #8	mouse #9	mouse #10	mouse #11	mouse #12	mouse #13	mouse #14	mouse #15
0	0	0	0	0	0	0	0	0	0	0	0	0	0	0	0
4	18	1	18	0	0	0	0	0	0	0	0	0	0	0	0
7	45.6	75	32	13.5	0.5	0	0	0	0	0	0	0	0	0	0
9	140.4	113.7	123	129	1	0	0	13.5	0	0	0	0	0	0	0
11	139.2	221.4	309.3	188.5	41.6	0	0	80.1	4	0	0	0	0	0	0
14	678.4	338.7	383.3	228.1	361	0	0.5	240.9	0.5	0	0	0	0	0	0
16	1232	476.2	691.5	691.5	633.9	0	0.5	176.8	18	0	0	0	0	0	0
18	1611.7	537	768.3	574.3	831.5	0	0.5	254.6	28.3	0	0	0	0	0	0
21	1955.9	707.9	811.5	903	1020.2	0	0	402	98.3	0	0	0	0	0	0
23	2761	1433.4	1524.6	1333.6	1180.8	0	0	535	155.7	90.9	0	0	0	0	0
Tumor growth	4D5.2a+G6.31.2a
Days	mouse #1	mouse #2	mouse #3	mouse #4	mouse #5	mouse #6	mouse #7	mouse #8	mouse #9	mouse #10	mouse #11	mouse #12	mouse #13	mouse #14	mouse #15
0	0	0	0	0	0	0	0	0	0	0	0	0	0	0	0
4	0	0	0	0	0	0	0	0	0	0	0	0	0	0	0
7	0	0	0	0	0	0	0	0	0	0	0	0	0	0	0
9	0	4	0	0	0	0	0	0	0	0	0	0	0	0	0
11	6	97.3	23.1	34.4	43.2	0	0	0	0	0	0	0	0	0	0
14	45.3	88.7	68.8	90.4	113.8	0	0	0	0	0	0	0	0	0	0
16	75.7	202.8	72.8	114.5	188	0	0	0	0	0	0	0	0	0	0
18	105.1	443	62.4	158.1	298.4	0	0	0	0	0	0	0	0	0	0
21	171.1	744.7	80	298.4	488.6	0	0	0	0	0	0	0	0	0	0
23	362.4	1138.6	175.1	665.3	593	7.1	0	0	0	0	0	0	0	0	0
Tumor growth	TG-VHS
Days	mouse #1	mouse #2	mouse #3	mouse #4	mouse #5	mouse #6	mouse #7	mouse #8	mouse #9	mouse #10	mouse #11	mouse #12	mouse #13	mouse #14	mouse #15
0	0	0	0	0	0	0	0	0	0	0	0	0	0	0	0
4	1	6	0	0	0	0	0	0	0	0	0	0	0	0	0
7	0	4	0	0	0	0	0	0	0	0	0	0	0	0	0
9	0	4	0	4	0	0	0	4	0	0	0	0	0	0	0
11	0	0.5	0	14.9	6	0	0	6.1	0	0	0	0	0	0	0
14	0	5	0	29.4	24.1	0	0	12.5	0	0	0	0	0	0	0
16	0	4	0	50.4	59.7	0	0	58.8	0	0	0	0	0	0	0
18	0	13.5	0	108.2	91.9	0	0	132.6	0	0	0	0	0	0	0
21	0	30.3	0	193.6	236.8	0	0	175.7	0	0	0	0	0	0	0
23	0.5	53	0	356.3	474.6	0	0	499.4	0	0	0	0	0	0	0

## Sheet: Fig. 6B
Days	Control mIgG	G6.31.2a	4D5.2a	4D5.2a+G6.31.2a	TG-VHS
23	1
23	1
23	1
23	1
28	1
28	1
28	1
28	1
30	1
39	1
30	1
32	1
39	1
49	1
52	1
23		1
23		1
23		1
23		1
23		1
23		1
23		1
25		1
25		1
35		1
25		1
35		1
39		1
257		0
257		0
23			1
23			1
23			1
25			1
25			1
30			1
35			1
39			1
52			1
257			0
39			1
79			1
257			0
257			0
257			0
25				1
25				1
30				1
32				1
32				1
37				1
52				1
74				1
257				0
257				0
71				1
79				1
257				0
257				0
257				0
30					1
30					1
30					1
35					1
42					1
257					0
257					0
257					0
257					0
257					0
87					1
122					1
257					0
257					0
257					0
	1	survive
	0	dead

## Sheet: Fig. 6C
Tumor volume	mouse #1	mouse #2	mouse #3	mouse #4	mouse #5	mouse #6	mouse #7	mouse #8	mouse #9	mouse #10	mouse #11	mouse #12
Control, Age-matched	573.1	482.8	496	230.3	571.3	213.4	105.6	219.5	292.5	480	535	836.5
TG-VHS, after Rx	6	75.6	92.5	184.5	176.1	6	49.3	18
4D5.2a+G6.31.2a, after Rx	0	153.1	48.7	109.4	53.6
G6.31.2a, after Rx	152.7	206.5
4D5.2a, after Rx	129.8	442.8	219.3	121.7

[truncated: 5 more sheets: Fig. 6D, Fig. 7A, Fig. 7B, Fig7. C, Fig. 7D]
